# Supplementary material for: Highly Potent Neutralizing Nanobodies Acting Against Chikungunya Virus Infection via Inhibiting Multiple Stages of the Viral Life Cycle
Source: Int J Mol Sci. 2025 Apr 23;26(9):3982. doi: 10.3390/ijms26093982 (PMC12071869; doi:10.3390/ijms26093982)
Supplement: Supplementary file 1 [file ijms-26-03982-s001.zip]

Archive with 1 entries (1 files):
- ijms-3548703-supplementary.pdf
